# Supplementary material for: Structural–Material Coupling Enabling Broadband Absorption for a Graphene Aerogel All-Medium Metamaterial Absorber
Source: Nanomaterials (Basel). 2025 Dec 22;16(1):18. doi: 10.3390/nano16010018 (PMC12787457; doi:10.3390/nano16010018)
Supplement: Supplementary file 1 [file nanomaterials-16-00018-s001.zip]

Archive with 1 entries (1 files):
- nanomaterials-4050124-supplementary.pdf
